# Supplementary material for: Risk Factor of Posthemorrhagic Hydrocephalus: Cerebrospinal Fluid Total Protein
Source: Front Surg. 2022 Feb 17;9:692383. doi: 10.3389/fsurg.2022.692383 (PMC8891476; doi:10.3389/fsurg.2022.692383)
Supplement: Supplementary file 1 [file Table_1.XLSX]

## Sheet: Sheet1
Name	Gender	age	GCS	Diagnose	First TP(mg/l)	First time	First wbc	Last TP(mg/l)	Last time	Last wbc	Treat	Hypertension	Diabetes	PHH	Days	Prognosis
付加新	man	65	14	SAH	1251	8	7.9				Clip	yes	no	yes	8	V-P
莫巴仂	man	61	7	SAH	1500	10	19.2	735	18		Clip	yes	no	yes	6	give up
万仁福	man	41	9	TBI	933	5	8.6				non-operative	no	no	no	11	good
杜祖豹	man	73	14	IVH	1327	10					evd	yes	no	yes	11	give up
李显鹏	man	62	14	CH-V	1266	13		1082	16		surgery	yes	no	yes	6	V-P
杨勒英	woman	53	8	SAH	1030	10					Clip	no	no	yes	9	give up
张梅香	woman	46	9	CH-V	817	8	9.6				surgery	no	no	no	9	good
葛少英	woman	49	11	SAH	1012	14	13.7				Clip	no	no	yes	3	give up
王冬妹	woman	63	15	SAH	1092	16		823	22		embolization	yes	no	yes	0	give up
谭美秀	woman	64	15	TBI	347	13	6.5				non-operative	no	no	no	0	good
董辉文	man	45	12	SAH	1295	5					Clip	no	no	no	3	good
陈水生	man	47	8	CH-V	313	13		579	16		surgeryevd	yes	no	yes	7	V-P
吴有凤	woman	51	13	SAH	612	7		304	12		Clip	yes	no	no	2	good
刘慧萍	woman	59	8	ICH-V	1833	10					non-operative-evd	no	no	yes	3	give up
李国珍	woman	55	7	ICH	473	15	7.5				non-operative-evd	yes	yes	yes	5	ommaya
胡凤兰	woman	37	7	IVH	1384	7					evd	no	no	no	9	good
孙小妹	woman	67	14	SAH	936	14					Clip	yes	no	yes	2	V-P
张美连	woman	41	15	SAH	455	10					Clip	no	no	no	5	good
邓昭庆	man	43	15	SAH	1104	14		1015	15		Clip	yes	no	no	8	good
杨双喜	man	64	15	SAH	2431	2					Clip	no	no	no	0	good
杨水香	woman	59	8	ICH	397	20					evd	no	no	yes	3	V-P
胡藤香	woman	51	3	CH-V	294	7					surgery	yes	no	yes	7	give up
曹细春	man	44	13	IVH	2978	6	12.9				non-operative	no	no	no	2	good
曹淑霞	woman	66	7	ICH-V	1261	14	16.1				evd	yes	no	yes	5	V-P
万束香	woman	54	5	IVH	2769	8					evd	no	no	no	8	good
谭翠连	woman	45	15	SAH	869	10	5.2	678	11		Clip	no	no	no	4	good
饶晓娥	woman	50	4	IVH	1118	7	8.6	739	16		evd	yes	no	no	6	good
邓桂英	woman	48	5	IVH	3076	12	17.9	89	28	10.3	non-operative-evd	no	no	yes	9	V-P
程建国	man	42	4	IVH	1449	10					non-operative	no	yes	no	9	good
余细茶	woman	45	13	SAH	515	7					embolization	no	no	no	3	good
郑金花	woman	64	14	SAH	307	10		204	20	7.5	Clip	yes	no	yes	3	death
熊中德	man	68	8	ICH-V	1025	20	15.8	263	25		non-operative-evd	yes	no	yes	2	ommaya
李仙英	woman	44	3	ICH-V	645	11					non-operative	no	no	yes	4	V-P
宋立品	woman	59	14	CH-V	665	10					non-operative-evd	yes	no	yes	0	good
曾添福	man	61	13	SAH	1090	7					Clip	no	no	no	2	good
涂老郭	man	59	7	ICH-V	597	7	14.8	620	15		non-operative	yes	no	yes	7	give up
程菊莲	woman	51	15	IVH	572	4					non-operative	yes	no	no	0	good
李建国	man	67	6	CH-V	688	10		562	35		surgery	yes	no	yes	11	V-P
廖根金	woman	64	14	SAH	832	15		410	17	8.7	Clip	yes	no	no	7	good
王招娣	woman	66	7	ICH-V	995	11		319	30	7.9	evd	yes	no	yes	6	give up
罗凤英	woman	77	7	IVH	1502	11	7.9	1616	19		evd	yes	yes	yes	5	give up
舒信根	man	64	7	ICH-V	1257	10					evd	no	no	yes	4	give up
文广善	man	46	8	ICH-V	248	14	6.8				evd	no	no	yes	2	V-P
宋龙凤	woman	59	4	TBI	1437	10		756	18		evd	no	no	yes	6	V-P
李俭女	woman	83	13	SAH	502	31					evd	no	no	yes	5	V-P
余文森	man	83	6	CH-V	641	10		630	15		evd	yes	no	yes	0	give up
肖水生	man	50	15	SAH	2063	8		881	11		Clip	no	no	no	7	good
徐美凤	woman	64	14	SAH	525	6					Clip	yes	no	no	1	good
聂祥华	man	35	7	ICH-V	2128	15					evd	no	no	yes	11	V-P
黄清华	woman	52	10	SAH	1318	7		773	15		Clip	yes	no	no	16	good
彭翠娇	woman	65	15	SAH	1292	6		870	12		Clip	no	no	no	3	good
柯友华	woman	55	15	SAH	717	8					Clip	yes	no	no	6	good
邹玉梅	woman	56	6	IVH	1002	6	13.4				evd	yes	yes	no	3	good
艾军	man	46	7	ICH-V	2344	5	12.7				non-operative	yes	no	no	7	good
黄以雄	man	67	14	SAH	301	7					Clip	no	no	no	4	good
邹莲红	woman	70	14	CH-V	662	10	14.8	753	31		surgery-evd	yes	no	yes	11	good
邓运开	man	74	6	ICH-V	1483	16	11.3	821	17		evd	no	no	yes	2	give up
何海金	man	67	3	ICH	1493	25					evd	yes	no	yes	13	give up
吴有根	man	59	12	SAH	2266	7	14.7	1633	12		Clip	yes	no	yes	10	V-P
甘秀仔	woman	76	15	IVH	601	8					non-operative	yes	no	yes	0	V-P
程秀英	woman	59	13	SAH	537	6					Clip	yes	no	no	4	good
陈友梅	woman	71	6	ICH	1628	15				10.4	evd	no	no	yes	0	give up
熊玉兰	woman	67	4	ICH-V	1920	11		1801	16		evd	yes	no	no	2	good
邓根妹	woman	72	9	ICH-V	1529	7					evd	yes	no	yes	1	give up
刘素珍	woman	57	4	SAH	920	6					Clip	no	no	yes	4	give up
黄桂香	woman	68	15	SAH	895	10					embolization	yes	no	no	1	good
杨隆宏	man	64	4	ICH-V	1758	18					evd	yes	no	yes	11	give up
李爱珠	woman	62	6	ICH-V	1200	16					evd	yes	no	no	6	good
万兰英	woman	54	15	SAH	2012	8	13.5	1669	9		embolization	yes	no	yes	6	give up
熊印泉	man	80	9	IVH	759	8					evd	yes	no	yes	1	V-P
廖国昌	man	72	14	SAH	1042	11	9.6	880	13		Clip	no	no	no	1	good
晏平娣	woman	54	10	ICH-V	2079	13	10.8				evd	no	yes	yes	4	give up
沈开梅	woman	52	8	ICH	1384	5					evd	no	no	yes	1	give up
哈慧萍	woman	53	6	ICH	2450	12					evd	yes	no	yes	7	V-P
钟显云	woman	74	8	SAH	2966	11	14.5				evd	no	no	yes	5	give up
徐永忠	man	47	3	IVH	1911	8					evd	no	no	no	10	good
胡集才	man	67	13	SAH	1965	6		1477	7	8.6	embolization	no	no	no	0	good
邹致武	man	60	4	SAH	1072	11		393	22	9.6	evd	yes	no	yes	9	V-P
曾仁角	man	67	14	SAH	749	8					Clipevd	no	no	no	4	good
袁七香	woman	50	4	ICH-V	974	17		769	21		内镜evd	no	no	yes	10	give up
李细毛	man	60	7	SAH	641	9	6.5				Clip	yes	no	yes	6	give up
阙金火	man	66	7	TBI	794	17		1093	18		surgery	no	no	yes	12	V-P
罗平	man	27	9	IVH	1281	8					evd	no	no	no	6	good
李训勇	man	74	6	ICH-V	1490	14					evd	no	no	yes	2	give up
郭金林	man	69	12	CH-V	597	7	9.2				surgery	yes	no	no	0	good
黄月娥	woman	73	12	IVH	2632	8	17.6	1555	13		evd	yes	no	yes	8	give up
扬水香	woman	48	7	TBI	403	10					surgery	no	no	yes	15	V-P
胡柏生	man	76	7	ICH-V	1654	11		1177	18		evd	yes	no	yes	1	give up
龚根秀	woman	74	11	ICH-V	786	10		459	18		evd	no	no	no	4	good
熊朝辉	man	48	10	丘脑-V	902	32					evd	yes	no	yes	5	give up
杨育富	man	68	13	SAH	573	8	7.7				Clip	yes	no	yes	2	V-P
吴家明	man	21	7	ICH-V	2763	9	9.7				evd	no	no	no	0	good
夏秀成	woman	60	13	SAH	828	41					non-operative	no	no	yes	1	V-P
王政桂	woman	67	7	SAH	776	13		629	16		non-operative	no	no	yes	3	give up
符欠根	woman	73	14	SAH	957	9		425	18	7.48	evd	yes	no	no	5	good
熊金根	man	53	7	SAH	2496	10		866	13		Clip	no	no	yes	6	V-P
聂笃兰	woman	68	7	ICH-V	1756	5		808	13		surgery	yes	no	yes	5	V-P
周爱华	woman	52	8	ICH	2404	10		1556	18		evd	yes	no	yes	8	V-P
熊小英	woman	54	14	SAH	3915	10		1840	17		embolization	yes	no	yes	0	give up
肖蓉蓉	woman	74	6	SAH	2993	10		2127	17	14.3	embolizationevd	yes	no	yes	4	give up
樊红方	woman	43	12	IVH	952	4		2302	7		evd	no	no	no	6	good
赵贵根	man	65	6	SAH	538	4					non-operative-evd	yes	no	yes	2	give up
王菊香	woman	49	7	ICH-V	1847	8	12.7	822	13		surgery	yes	no	yes	8	V-P
金家富	man	40	6	ICH	3304	9					evd	no	no	yes	14	give up
张四毛	man	52	8	SAH	3144	3		1266	9		embolization	yes	no	no	4	good
张会花	woman	68	9	SAH	1667	5	9.19	782	23		Clip	no	yes	yes	9	give up
潘秀珍	woman	74	8	SAH	815	14		463	27		embolization	yes	no	yes	2	give up
程侣梅	woman	73	6	SAH	1411	13					embolization	yes	yes	no	3	good
程爵友	man	55	6	SAH	1839	9					embolization	yes	no	yes	4	give up
邹玉财	man	70	15	SAH	994	7	10.36	1704	8		Clip	yes	yes	yes	5	give up
陈远生	man	68	9	CH-V	1026	10					surgery	yes	no	no	7	good
付星	man	35	7	ICH	693	4		849	7		evd	no	no	no	2	good
黄昊	man	22	7	CH-V	816	7		1011	8		embolization	no	no	no	4	good
勒中扬	man	66	12	CH-V	628	7	6.03				evd	yes	no	no	1	good
陶卫东	man	49	15	IVH	2471	14		1433	15		evd	yes	no	no	2	good
李本意	man	68	7	IVH	3971	8					evd	yes	no	yes	1	give up
喻元排	man	70	10	SAH	1915	3		988	4		embolization	no	no	no	4	good
万春香	woman	67	14	SAH	660	7					embolization	no	no	no	0	good
吴桂梅	woman	51	6	SAH	638	5		532	7		embolization	no	no	no	0	good
刘文英	woman	48	9	IVH	2011	7		3388	12	8.19	non-operative	no	no	yes	7	give up
徐秋泉	man	70	13	ICH-V	1548	5					evd	no	no	no	2	good
杨春花	woman	54	10	SAH	3430	2		359	25		embolization	yes	no	yes	7	V-P
盛桂娇	woman	55	13	SAH	828	2					Clip	yes	no	no	4	good
许才旺	man	62	6	ICH	929	11	11.61	800	12	11.16	non-operative	yes	yes	yes	5	give up
何序晓	man	57	15	SAH	945	5	6.8	610	10		embolization	no	no	no	2	good
徐元秀	woman	67	5	ICH	1361	7		707	11		non-operative	yes	no	yes	1	give up
凌清华	man	48	13	ICH-V	2535	7					non-operative	no	no	no	10	good
周萍花	woman	44	13	ICH-V	199	7		350	10		non-operative	no	no	no	9	good
于才保	man	70	10	SAH	1890	3		1872	12	5.83	embolization	no	no	no	6	good
李和连	woman	56	10	SAH	734	4	9.78				embolization	no	no	no	3	good
李春花	woman	58	4	IVH	1269	10					evd	no	no	yes	1	give up
刘子根	man	61	7	CH-V	217	10		139	22		surgery	yes	no	yes	6	V-P
袁双秀	woman	70	15	SAH	1724	18		955	26		Clip	yes	no	yes	3	V-P
陈世菊	woman	78	9	SAH	1479	5					embolization	no	no	yes	0	give up
黄长子	man	71	6	IVH	2954	5		2782	9		evd	no	no	yes	5	give up
熊招娣	woman	68	6	ICH-V	1401	5					evd	yes	no	no	0	good
杜水金	man	72	6	ICH-V	1091	13					evd	no	no	yes	2	give up
陈双玉	woman	68	11	SAH	1247	8					embolization	no	no	yes	4	V-P
白有庆	man	34	8	CH-V	150	14					non-operative	no	no	no	1	good
朱文辉	man	50	6	IVH	2477	10		325	31		evd	no	no	yes	3	V-P
聂大罗	man	70	13	CH-V	1163	9	21.3				surgery-evd	yes	no	no	5	good
陶继英	woman	75	14	SAH	1866	3		659	11		embolizationevd	yes	no	no	2	good
程发文	man	47	9	SAH	566	2					embolization	no	no	no	0	good
邓九宝	man	62	15	SAH	1451	6		495	11		evd	no	no	no	2	give up
李丽萍	woman	73	7	SAH	1254	5	14.3	1508	11		embolization	yes	no	yes	6	give up
王牡连	man	71	6	SAH	1205	7		982	15		evd	yes	no	no	1	good
李经长	man	65	7	ICH	1188	7	11.2	824	16	8.6	evd	yes	no	no	3	good
方银兰	woman	78	7	CH-V	2157	10					evd	yes	no	yes	0	give up
许秋艳	woman	22	6	IVH	1063	5		476	28		non-operative	no	no	no	4	good
晏桂芳	woman	63	15	SAH	1370	3	10.6				embolization	yes	no	no	0	V-P
胡凤华	woman	37	7	ICH	2690	7	8.5	1367	21		evd	no	no	yes	11	give up
张淑娥	woman	68	15	SAH	706	8					non-operative	no	no	no	0	good
刘海秀	woman	74	13	SAH	506	7	10.7				embolization-evd	no	no	no	0	good
熊运迭	man	83	13	IVH	2883	9		1973	14		evd	yes	no	yes	2	give up
熊方根	man	75	11	ICH	1995	12	15.6				evd	yes	no	no	5	good
周运华	man	58	15	SAH	2871	5	11.4	795	13		embolization-evd	no	no	no	6	good
												80yes	9yes	86yes
